# Supplementary material for: A secure routing approach based on league championship algorithm for wireless body sensor networks in healthcare
Source: PLoS One. 2023 Oct 2;18(10):e0290119. doi: 10.1371/journal.pone.0290119 (PMC10545119; doi:10.1371/journal.pone.0290119)
Supplement: S1 Text — (TXT) [file pone.0290119.s001.txt]

# ======================
# Simulation parameters
# ======================

set opt(chan)	Channel/WirelessChannel	 ; # channel
set opt(prop)	Propagation/TwoRayGround ; # propagation 
set opt(netif)	Phy/WirelessPhy			 ; # phy
set opt(mac)	Mac/802_11				 ; # mac
set opt(ifq) 	Queue/DropTail/PriQueue	 ; # queue
set opt(ll) 	LL						 ; # link layer
set opt(ant) 	Antenna/OmniAntenna		 ; # antenna 
set opt(ifqlen)	200						 ; # queue length
set opt(rp)	PROPOSED					 ; # routing protocol
set opt(en)	EnergyModel/Battery			 ; # energy model

set opt(Node_Energy)	0/5				 ; # initial energy of nodes
set opt(PacketSiz)		1024			 ; # set packet size
set opt(Ch_Energy)	1					 ; # initial energy of Ch nodes
set opt(x)		50		 				 ; # x lenght of scenario
set opt(y)		2.5						 ; # y lenght of scenario

set opt(D_type)		0					 ; # common node disseminating type
set opt(D_interval)	5.0					 ; # common node disseminating interval
set opt(father_addr) 	0				 ; # BaseStation address
set opt(port)		2020				 ; # default port
set opt(BaseStationSize)	40			 ; # BaseStation size
set val(outf)		"result"			 ; # The Output File Name

set opt(pt_common) 5

# ===========================
# Simulation number of nodes
# ===========================

set val(PDA)			1	; # number of access points
set val(n_BaseStation)	1	; # number of BaseStation
set val(Senssor) 		100	; # number of node = 100

set val(nn) [expr $val(PDA) + $val(n_BaseStation) + $val(Senssor)]

# ========================
# Simulation Start & Stop
# ========================

set val(start)		0.0			; # simulation start time
set val(stop)		30.0			; # simulation stop time

#=================================================
# Defines function for flushing and closing files
#=================================================

proc finish {} {
	global ns_ traceFile namFile group_ nodegroup
	$ns_ flush-trace
	close $namFile
	close $traceFile
	exit 0
}

# ==============================================
# Procedure to create a common node application
# ==============================================

proc create_common_app {destination_id D_type D_interval} {
	set app_ [new Application/SensorBaseApp/CommonNodeApp]
	$app_ set destination_id_ $destination_id
	$app_ set disseminating_type_ $D_type
	$app_ set disseminating_interval_ $D_interval

	return $app_
}

# ====================================================
# Procedure to create a access point node application
# ====================================================

proc create_pda_app {destination_id} {
	set app_ [new Application/AccessPointApp]
	$app_ set destination_id_ $destination_id

	return $app_
}

# =================================================
# Procedure to create a Temperature Data Generator
# =================================================

proc create_temp_data_generator {sensing_interval sensing_type avg_measure std_deviation} {
	set temp_gen_ [new DataGenerator/TemperatureDataGenerator]
	$temp_gen_ set sensing_interval_ $sensing_interval
	$temp_gen_ set sensing_type_ $sensing_type
	$temp_gen_ set avg_measure $avg_measure
	$temp_gen_ set std_deviation $std_deviation

	return $temp_gen_
}

# =====================================================
# Procedure to create a Carbon Monoxide Data Generator
# =====================================================

proc create_carbon_data_generator {sensing_interval sensing_type avg_measure std_deviation} {
	set carbon_gen_ [new DataGenerator/CarbonMonoxideDataGenerator]
	$carbon_gen_ set sensing_interval_ $sensing_interval
	$carbon_gen_ set sensing_type_ $sensing_type
	$carbon_gen_ set avg_measure $avg_measure
	$carbon_gen_ set std_deviation $std_deviation

	return $carbon_gen_
}

# =================
# Antenna Settings
# =================

Antenna/OmniAntenna set X_ 0
Antenna/OmniAntenna set Y_ 0
Antenna/OmniAntenna set Z_ 1.5
Antenna/OmniAntenna set Gt_ 1.0
Antenna/OmniAntenna set Gr_ 1.0

# ======================
# Wireless Phy Settings
# ======================

Phy/WirelessPhy set CPThresh_ 10.0
Phy/WirelessPhy set CSThresh_ 1.559e-11
Phy/WirelessPhy set RXThresh_ 3.652e-10
Phy/WirelessPhy set Rb_ 2*1e6
Phy/WirelessPhy set Pt_ 0.2818
Phy/WirelessPhy set freq_ 914e+6
Phy/WirelessPhy set L_ 1.0

set contador_nodos 0	; # this variable is the number of nodes

# =================
# Global variables
# =================

set ns_	[new Simulator]
$ns_ use-newtrace

# create topology
set topo_ [new Topography]
$topo_ load_flatgrid $opt(x) $opt(y)

# create god
create-god $val(nn)

# create rand number
set rng [new RNG]
$rng seed 0

# open the NS trace file
set traceFile [open $val(outf).tr w]
$ns_ trace-all $traceFile

#Open the NAM trace file
set namFile [open $val(outf).nam w]
$ns_ namtrace-all $namFile
$ns_ namtrace-all-wireless $namFile $opt(x) $opt(y)

# open the topo_bs file
set topo_bs [open topo_bs.txt w]

puts $topo_bs "\n -------------------------------------------------------- "
puts $topo_bs "              ...Create Topology For BaseStation... "
puts $topo_bs " -------------------------------------------------------- "

# ==================================
# Procedure to create a common node 
# ==================================

proc create_common_node {app_start} {
	global val opt ns_ node_ topo_ udp_ app_ gen_ contador_nodos rng topo_bs group_ node_number nodegroup
	set time_create_node [clock microseconds]

	Phy/WirelessPhy set Pt_ $opt(pt_common)
	$ns_ node-config -adhocRouting $opt(rp) \
	-llType $opt(ll) \
	-macType $opt(mac) \
	-ifqType $opt(ifq) \
	-ifqLen $opt(ifqlen) \
	-antType $opt(ant) \
	-propType $opt(prop) \
	-energyModel $opt(en) \
	-phyType $opt(netif) \
	-channelType $opt(chan) \
	-topoInstance $topo_ \
	-initialEnergy $opt(Node_Energy) \
	-agentTrace ON \
	-routerTrace ON \
	-sensorNode ON \
	-macTrace OFF \
	-rxPower 0.024 \
	-txPower 0.036 \
        -sleepPower 0.001 \
        -transitionPower 0.2 \
        -transitionTime 0.005 \
	-movementTrace OFF

	set node_($contador_nodos) [$ns_ node]
	$node_($contador_nodos) random-motion 0

	set x [$rng uniform 0.0 $opt(x)]
	set y [$rng uniform 0.0 $opt(y)]
	$node_($contador_nodos) set X_ $x
	$node_($contador_nodos) set Y_ $y
	$node_($contador_nodos) set Z_ 0.0

# ===============================
# Create Topology in topo_bs.txt 
# ===============================

	puts $topo_bs "\n node_($contador_nodos) position : "
	puts $topo_bs "\n 	X = $x "
	puts $topo_bs " 	Y = $y "
	puts $topo_bs " 	Z = 0  "
	puts $topo_bs " 	and at the $time_create_node ms was created."
	puts $topo_bs "\n --------------------------------------------------"

# ===============================

	set interval [$rng uniform 0.0 5]
	Node/MobileNode/SensorNode set sensingPower_ 0.015
	Node/MobileNode/SensorNode set processingPower 0.024
	Node/MobileNode/SensorNode set instructionsPerSecond_ 8000000
	Phy/WirelessPhy set  bandwidth_ 288000.0

	set udp_($contador_nodos) [new Agent/UDP]
	$udp_($contador_nodos) set packetSize_ $opt(PacketSiz)
	set distance 10000000
	set initial [expr $val(PDA) + $val(n_BaseStation)]

	for {set j $initial} {$j < $initial} {incr j} {
		set x_father [$node_($j) set X_]
		set y_father [$node_($j) set Y_]
		set x_son [$node_($contador_nodos) set X_]
		set y_son [$node_($contador_nodos) set Y_]
		set x_temp [expr pow([expr $x_father-$x_son],2)]
		set y_temp [expr pow([expr $y_father-$y_son],2)]
		set temp_distance [expr sqrt([expr $x_temp + $y_temp])]

		if {$temp_distance < $distance} {
			set distance $temp_distance
			set opt(father_addr) [$node_($j) node-addr]
		}
	}

	set app_($contador_nodos) [create_common_app $opt(father_addr) $opt(D_type) $opt(D_interval)]
	$node_($contador_nodos) attach $udp_($contador_nodos) $opt(port)
	$node_($contador_nodos) add-app $app_($contador_nodos)

	set processing_($contador_nodos) [new Processing/AggregateProcessing]
	$app_($contador_nodos) node $node_($contador_nodos)
	$app_($contador_nodos) attach-agent $udp_($contador_nodos)

	$app_($contador_nodos) attach-processing $processing_($contador_nodos)
	$processing_($contador_nodos) node $node_($contador_nodos)

	$ns_ at [expr $app_start + 1 + $interval] "$app_($contador_nodos) start"
	$ns_ at $val(stop) "$app_($contador_nodos) stop"

	set gen_($contador_nodos) [create_temp_data_generator 3.0 0 25.0 1.0]
	$app_($contador_nodos) attach_data_generator $gen_($contador_nodos)

	$ns_ at [$ns_ now] "$node_($contador_nodos) setdest [$node_($contador_nodos) set X_] [$node_($contador_nodos) set Y_] 0.0"

	incr contador_nodos
    
	return 0
}

# ================================
# Procedure to create a BaseStation node 
# ================================

proc create_BaseStation {} {
	global ns_ val opt node_ BaseStation_ contador_nodos topo_ rng topo_bs
	Phy/WirelessPhy set Pt_ 20

	$ns_ node-config -sensorNode ON \
	-adhocRouting $opt(rp) \
	-llType $opt(ll) \
	-macType $opt(mac) \
	-ifqType $opt(ifq) \
	-ifqLen $opt(ifqlen) \
	-antType $opt(ant) \
	-propType $opt(prop) \
	-energyModel $opt(en) \
	-phyType $opt(netif) \
	-channelType $opt(chan) \
	-topoInstance $topo_ \
	-agentTrace ON \
	-routerTrace ON \
	-macTrace OFF \
	-rxPower 0.5 \
	-txPower 0.5 \
	-initialEnergy 5000.0 \
	-movementTrace OFF

	set node_($contador_nodos) [$ns_ node]
	$node_($contador_nodos) random-motion 0

	set BaseStation_($contador_nodos) [new Agent/LossMonitor]
	$node_($contador_nodos) attach $BaseStation_($contador_nodos) $opt(port)

	set x [$rng uniform 0.0 $opt(x)]
	set y [expr [$opt(y)/2]]
	$node_($contador_nodos) set X_ $x
	$node_($contador_nodos) set Y_ $y
	$node_($contador_nodos) set Z_ 0.0

# ===============================
# Create Topology in topo_bs.txt 
# ===============================

	puts $topo_bs "\n BaseStation node is create :: position : "
	puts $topo_bs "\n 	X = $x "
	puts $topo_bs " 	Y = $y "
	puts $topo_bs " 	Z = 0  "
	puts $topo_bs " 	and id = $contador_nodos "
	puts $topo_bs "\n ------------------------------ "

# ===============================

	$ns_ at [$ns_ now] "$node_($contador_nodos) setdest [$node_($contador_nodos) set X_] [$node_($contador_nodos) set Y_] 0.0"
	$ns_ initial_node_pos $node_($contador_nodos) $opt(BaseStationSize)

	incr contador_nodos
}

# ========================================
# Procedure to create a access point node 
# ========================================

proc create_pda {} {
	global ns_ val opt node_ app_ udp_ contador_nodos topo_ rng topo_bs
	Phy/WirelessPhy set Pt_ 20
	$ns_ node-config -sensorNode ON \
	-adhocRouting $opt(rp) \
	-llType $opt(ll) \
	-macType $opt(mac) \
	-ifqType $opt(ifq) \
	-ifqLen $opt(ifqlen) \
	-antType $opt(ant) \
	-propType $opt(prop) \
	-energyModel $opt(en) \
	-phyType $opt(netif) \
	-channelType $opt(chan) \
	-topoInstance $topo_ \
	-agentTrace ON \
	-routerTrace ON \
	-macTrace OFF \
	-rxPower 0.5 \
	-txPower 0.5 \
	-initialEnergy 5000.0 \
	-movementTrace OFF

	set node_($contador_nodos) [$ns_ node]
	$node_($contador_nodos) random-motion 0

	set  udp_($contador_nodos) [new Agent/UDP]
	set app_($contador_nodos) [create_pda_app [$node_(0) node-addr]]
	$node_($contador_nodos) attach $udp_($contador_nodos) $opt(port)
	$app_($contador_nodos) attach-agent $udp_($contador_nodos)

	$node_($contador_nodos) set X_ 5.0
	$node_($contador_nodos) set Y_ 5.0
	$node_($contador_nodos) set Z_ 0.0

	$ns_ at [expr $val(stop)+1] "$app_($contador_nodos) stop"

# ===============================
# Create Topology in topo_bs.txt 
# ===============================

	puts $topo_bs "\n access point is create :: position : "
	puts $topo_bs "\n 	X = 5.0 "
	puts $topo_bs " 	Y = 5.0 "
	puts $topo_bs " 	Z = 0  "
	puts $topo_bs " 	and id = $contador_nodos "
	puts $topo_bs "\n ------------------------------ "

# ===============================

	incr contador_nodos
}

# ===========================================
# Procedures to control common node creation
# ===========================================

$ns_ at $val(start) {
	global val opt

	create_BaseStation
	create_pda

	for {set i 0} {$i < $val(Senssor)} {incr i} {
		set null [create_common_node $val(start)]
	}


}


# ==========================
# At the end of reset nodes
# ==========================

for {set i 0} {$i < $val(nn) } { incr i } {
	$ns_ at [expr $val(stop)+2.0] "\$node_($i) reset"
}

# ===========
# Simulation
# ===========

$ns_ at [expr $val(stop)+2.0] "finish"
$ns_ at [expr $val(stop)+2.0] "puts \"NS EXITING...\" ; $ns_ halt"
$ns_ at [expr $val(stop)+2.0] "$ns_ nam-end-wireless $val(stop)"

puts "Starting Simulation..."
$ns_ run
